# Supplementary material for: A new species of Boholina (Crustacea, Copepoda, Calanoida) and a first record for stygobiotic calanoid fauna from a cave in Thailand
Source: Zookeys. 2020 Jan 16;904:1–22. doi: 10.3897/zookeys.904.37609 (PMC6978411; doi:10.3897/zookeys.904.37609)
Supplement: XML Treatment for Boholina laorsriae [file zookeys.904.37609-treatment1.xml]

<!DOCTYPE tp:taxon-treatment
  PUBLIC "-//TaxonX//DTD Taxonomic Treatment Publishing DTD v0 20100105//EN" "tax-treatment-NSO.dtd">
<tp:taxon-treatment xmlns:tp="http://www.plazi.org/taxpub"><tp:treatment-meta><kwd-group><label>Taxon classification</label><kwd><named-content xmlns:xlink="http://www.w3.org/1999/xlink" content-type="kingdom">Animalia</named-content></kwd><kwd><named-content xmlns:xlink="http://www.w3.org/1999/xlink" content-type="order">Calanoida</named-content></kwd><kwd><named-content xmlns:xlink="http://www.w3.org/1999/xlink" content-type="family">Pseudocyclopidae</named-content></kwd></kwd-group><mixed-citation publication-type="journal"><person-group><name><surname>Boonyanusith</surname><given-names>Chaichat</given-names></name><name><surname>Wongkamhaeng</surname><given-names>Koraon</given-names></name><name><surname>Athibai</surname><given-names>Sujeephon</given-names></name></person-group><article-title>A new species of <italic><tp:taxon-name><tp:taxon-name-part taxon-name-part-type="genus" reg="Boholina">Boholina</tp:taxon-name-part></tp:taxon-name></italic> (<tp:taxon-name><tp:taxon-name-part taxon-name-part-type="subphylum">Crustacea</tp:taxon-name-part></tp:taxon-name>, <tp:taxon-name><tp:taxon-name-part taxon-name-part-type="subclass">Copepoda</tp:taxon-name-part></tp:taxon-name>, <tp:taxon-name><tp:taxon-name-part taxon-name-part-type="order">Calanoida</tp:taxon-name-part></tp:taxon-name>) and a first record for stygobiotic calanoid fauna from a cave in Thailand</article-title><source>Zookeys</source><day>16</day><month>1</month><year>2020</year><volume>904</volume><fpage>1</fpage><lpage>22</lpage><pub-id pub-id-type="doi">10.3897/zookeys.904.37609</pub-id></mixed-citation></tp:treatment-meta><tp:nomenclature><tp:taxon-name><object-id xmlns:xlink="http://www.w3.org/1999/xlink" content-type="arpha" xlink:type="simple">4B924358-2ACB-5D6C-B87B-806B21DA4BA5</object-id>
              <tp:taxon-name-part taxon-name-part-type="genus" reg="Boholina">Boholina</tp:taxon-name-part>
              <tp:taxon-name-part taxon-name-part-type="species" reg="laorsriae">laorsriae</tp:taxon-name-part>
              <object-id xmlns:xlink="http://www.w3.org/1999/xlink" content-type="zoobank" xlink:type="simple">http://zoobank.org/E1E3D8D5-7B4E-4DD8-86F8-AAC296A21649</object-id>
            </tp:taxon-name><tp:taxon-status xmlns:xlink="http://www.w3.org/1999/xlink" xlink:type="simple">sp. nov.</tp:taxon-status><xref ref-type="fig" rid="F3">Figs 3</xref><xref ref-type="fig" rid="F4">, 4</xref><xref ref-type="fig" rid="F5">, 5</xref><xref ref-type="fig" rid="F6">, 6</xref><xref ref-type="fig" rid="F7">[female]; Figs 7</xref><xref ref-type="fig" rid="F8">, 8 [male]</xref></tp:nomenclature><tp:treatment-sec sec-type="material" id="SECID0EYDAE"><title>Material examined.</title><p><bold><italic>Holotype</italic></bold>: THAILAND • ♀ (adult), 0.73 mm long; Satun Province, Khay Cave; <named-content xmlns:xlink="http://www.w3.org/1999/xlink" content-type="dwc:verbatimCoordinates" xlink:type="simple"><named-content content-type="geo-json" specific-use="{&#34;type&#34;:&#34;Point&#34;,&#34;coordinates&#34;:[99.778889,6.894444]}" id="NCID0EGEAE" xlink:type="simple">6°53'40"N, 99°46'44"E</named-content></named-content>, 17 m a.s.l.; 17 December 2014; C. Boonyanusith leg.; hand net; completely dissected and mounted on two slides in glycerol and sealed with nail vanish; PSUZC-PK2004-01–02. <bold><italic>Allotype</italic></bold>: THAILAND • ♂ (adult), 0.67 mm long, collection data as for holotype; PSUZC-PK2004-03. <bold><italic>Paratypes</italic></bold>: THAILAND • 1 ♀ (adult) and 1 ♂ (adult); same data as for holotype; PSUZC-PK2004-04–05.</p></tp:treatment-sec><tp:treatment-sec sec-type="material" id="SECID0EREAE"><title>Additional material.</title><p>THAILAND • 2 ♂♂ (adult); same data as for holotype; preserved in 70% ethanol; retained in collection of the first author (CB).</p></tp:treatment-sec><tp:treatment-sec sec-type="etymology" id="SECID0EWEAE"><title>Etymology.</title><p>The species is named after Prof. Dr. La-orsri Sanoamuang (Khon Kaen University) in honour of her great and invaluable contribution on the knowledge of the planktonic fauna in Thailand. The name of species is a feminine noun in genitive singular.</p></tp:treatment-sec><tp:treatment-sec sec-type="type locality" id="SECID0E2EAE"><title>Type locality.</title><p>The Khay Cave is in La-Ngu district, Satun province, ca. 760 km south of Bangkok (Thailand) (Fig. <xref ref-type="fig" rid="F2">2A</xref>). The cave is in an isolated, limestone hill of the Nakhon Sri Thammarat Mountain range, at an elevation of 17 m a.s.l, ca. 6.5 km from the Andaman Sea, (Fig. <xref ref-type="fig" rid="F2">2A–C</xref>). The cave has two entrances. The first one is located ca. 3 m over the hill floor and the second is at the base of the hill. Beyond the entrance is a horizontal gallery, which is ca. 20 m high. Occasionally, the gallery is inundated by freshwater during the rainy season. There is no permanent route connecting water in the cave and the sea; however, ca. 40 years ago, the cave was probably inundated by the sea water during the rising up of the sea water level (personal communication). The type locality is a small pool hidden under the cave wall with a small opening (Fig. <xref ref-type="fig" rid="F2">2D</xref>). It is ca. 10 m far from the first entrance and is seasonally filled by rain. The water temperature was 24.6 °C, pH 8.93, conductivity 450 µS cm<sup>-1</sup>, DO 5.7 mg L<sup>-1</sup>, and salinity 0.2 ppt.</p></tp:treatment-sec><tp:treatment-sec sec-type="diagnosis" id="SECID0ERFAE"><title>Diagnosis.</title><p><bold><italic>Female</italic></bold>: <tp:taxon-name><tp:taxon-name-part taxon-name-part-type="family">Pseudocyclopidae</tp:taxon-name-part></tp:taxon-name>. Fourth and fifth pedigerous somites completely fused. Postero-lateral corners of cephalosome and first three pedigerous somite rounded. Genital double-somite barrel-shaped, ornamented with hyaline membrane all around the posterior margin; hyaline membrane with large medial notch ventrally. Genital pores paired, located ventrolaterally. Hyaline membrane of preanal somite expanded dorso-medially to form trapezoidal double-pointed flap. Caudal ramus with triangular pointed projection on distal margin. Antennule relative short, not reaching beyond distal margin of prosome. Apical spine on female <abbrev xmlns:xlink="http://www.w3.org/1999/xlink" xlink:title="swimming leg 4" id="ABBRID0EBGAE" xlink:type="simple">P4</abbrev><abbrev xmlns:xlink="http://www.w3.org/1999/xlink" xlink:title="exopod" id="ABBRID0EFGAE" xlink:type="simple">Exp</abbrev>-3 elongated, ca. 3 × as long as outer terminal spine. Apical spine on female <abbrev xmlns:xlink="http://www.w3.org/1999/xlink" xlink:title="swimming leg 2" id="ABBRID0EJGAE" xlink:type="simple">P5</abbrev><abbrev xmlns:xlink="http://www.w3.org/1999/xlink" xlink:title="exopod" id="ABBRID0ENGAE" xlink:type="simple">Exp</abbrev>-3 ca. 1.8 × as long as outer terminal spine. <bold><italic>Male</italic></bold>: The left <abbrev xmlns:xlink="http://www.w3.org/1999/xlink" xlink:title="swimming leg 2" id="ABBRID0EUGAE" xlink:type="simple">P5</abbrev><abbrev xmlns:xlink="http://www.w3.org/1999/xlink" xlink:title="exopod" id="ABBRID0EYGAE" xlink:type="simple">Exp</abbrev>-3 highly transformed, bearing three irregular lobes; <abbrev xmlns:xlink="http://www.w3.org/1999/xlink" xlink:title="endopod" id="ABBRID0E3GAE" xlink:type="simple">Endp</abbrev> oval-shaped, much shorter than right <abbrev xmlns:xlink="http://www.w3.org/1999/xlink" xlink:title="swimming leg 2" id="ABBRID0EAHAE" xlink:type="simple">P5</abbrev><abbrev xmlns:xlink="http://www.w3.org/1999/xlink" xlink:title="endopod" id="ABBRID0EEHAE" xlink:type="simple">Endp</abbrev>, ca. 1.6 × as long as wide. The male right <abbrev xmlns:xlink="http://www.w3.org/1999/xlink" xlink:title="swimming leg 2" id="ABBRID0EIHAE" xlink:type="simple">P5</abbrev><abbrev xmlns:xlink="http://www.w3.org/1999/xlink" xlink:title="exopod" id="ABBRID0EMHAE" xlink:type="simple">Exp</abbrev> with minute inner spiniform seta; distal outer spine elongated, ca. 3.4 × as long as proximal outer one and ca. 2.7 × as long as apical spine; subapical spine vestige ca. 0.7 × as long as apical spine.</p></tp:treatment-sec><tp:treatment-sec sec-type="description" id="SECID0EQHAE"><title>Description of adult female.</title><p>Body (Fig. <xref ref-type="fig" rid="F3">3A</xref>) with a total length of 0.68 and 0.73 mm (measured from anterior margin of cephalosome to tip of projection of caudal rami, mean: 0.71 mm; <italic>N</italic> = 2). Prosome 5-segmented, elliptical, ca. 70 % of body length and 2.5 × as long as urosome, with greatest width at posterior end of first pedigerous somite; greatest width ca. 43 % of prosome length. Cephalosome and first three pedigerous somites free; postero-lateral corners rounded. Fourth and fifth pedigerous somites completely fused (Fig. <xref ref-type="fig" rid="F3">3A</xref>); postero-lateral corners rounded, symmetrical. Naupliar eye not discernible. Urosome 4-segmented, comprising genital double-somite, two free abdominal somites and very short anal somite (Fig. <xref ref-type="fig" rid="F3">3A–D</xref>). Genital double-somite barrel-shaped, ca. 45 % of urosome length, with greatest width at mid-length of double-somite, with hyaline membrane all around the posterior margin; hyaline membrane with large medial notch ventrally. Genital pores paired, located ventrolaterally (Fig. <xref ref-type="fig" rid="F3">3C</xref>). First and second free abdominal somites subequal in length, bearing hyaline membrane; hyaline membrane of the first free abdominal somite with serrulate margin, that of the second expanded dorso-medially to form a trapezoidal double-pointed flap, representing a pseudoperculum. Anal somite very short, telescoped within the preceding urosomite (Fig. <xref ref-type="fig" rid="F3">3B, D</xref>).</p><fig id="F3" position="float" orientation="portrait"><object-id xmlns:xlink="http://www.w3.org/1999/xlink" content-type="doi" xlink:type="simple">10.3897/zookeys.904.37609.figure3</object-id><object-id xmlns:xlink="http://www.w3.org/1999/xlink" content-type="arpha" xlink:type="simple">ECF69E47-6A98-572C-A4CE-6D95E2BC7B82</object-id><label>Figure 3.</label><caption><p><italic><tp:taxon-name><tp:taxon-name-part taxon-name-part-type="genus" reg="Boholina">Boholina</tp:taxon-name-part> <tp:taxon-name-part taxon-name-part-type="species" reg="laorsriae">laorsriae</tp:taxon-name-part></tp:taxon-name></italic> sp. nov. female: <bold>A</bold> habitus, dorsal view <bold>B</bold> urosome, dorsal view <bold>C</bold> genital double-somite, ventral view <bold>D</bold> caudal rami, dorsal view <bold>E</bold> rostrum, frontal view. Scale bars: 100 μm (<bold>A</bold>); 50 μm (<bold>B−E</bold>).</p></caption><graphic xmlns:xlink="http://www.w3.org/1999/xlink" xlink:href="zookeys-904-001-g003.jpg" position="float" orientation="portrait" xlink:type="simple" id="oo_372285.jpg"><uri content-type="original_file" xlink:type="simple">https://binary.pensoft.net/fig/372285</uri></graphic></fig><p>Caudal rami (Fig. <xref ref-type="fig" rid="F3">3D</xref>) subrectangular, ca. 1.8 × as long as wide (measured from base to level of insertion of setae V), with triangular pointed-projection on distal margin dorsally (Fig. <xref ref-type="fig" rid="F3">3B</xref>); projection 0.4 × as long as ramus length; caudal seta II to VII present, caudal seta I absent; seta II spiniform, with setules along inner margin; seta III plumose, approx. mid-length of seta IV; seta IV shorter than seta V, with breaking planes and plumose; seta V longest, with breaking plane and plumose, sub-equal to urosome length; seta VI slim and plumose. Seta VII inserted dorso-medially near insertion of seta V and seta VI (Fig. <xref ref-type="fig" rid="F3">3D</xref>). Length ratio of caudal setae to ramus length, from seta II to seta VII: 0.6 : 2.3 : 4.3 : 5.5 : 3.7 : 1.0. Length ratio of caudal setae from seta II to seta VII: 1.0 : 3.7 : 6.9 : 8.9 : 6.0 : 1.5.</p><p>Rostrum (Fig. <xref ref-type="fig" rid="F3">3E</xref>) weakly developed and V-shaped; base broad, completely fused to anterior margin of cephalic shield and tapering to rounded tip between bases of antennules, with two sensillae at middle third of rostrum.</p><p>Antennule (Fig. <xref ref-type="fig" rid="F4">4A–C</xref>) symmetrical, 24-segmented, reaching to distal margin of prosome; ancestral segments II-IV and ancestral segments XXVII–XXVIII completely fused, representing evident segments 2 and 24, respectively. Segments 8 and 9 partly fused, with remnant of ancestral articulation of ancestral segment X and XI, penultimate and ultimate segments sub-equal in length. Armature formula as follows (Roman numeral corresponds to ancestral segment): 1+<abbrev xmlns:xlink="http://www.w3.org/1999/xlink" xlink:title="aesthetasc" id="ABBRID0EMKAE" xlink:type="simple">ae</abbrev> (I), 6+<abbrev xmlns:xlink="http://www.w3.org/1999/xlink" xlink:title="aesthetasc" id="ABBRID0EQKAE" xlink:type="simple">ae</abbrev> (II–IV), 2+<abbrev xmlns:xlink="http://www.w3.org/1999/xlink" xlink:title="aesthetasc" id="ABBRID0EUKAE" xlink:type="simple">ae</abbrev> (V), 2 (VI), 2+<abbrev xmlns:xlink="http://www.w3.org/1999/xlink" xlink:title="aesthetasc" id="ABBRID0EYKAE" xlink:type="simple">ae</abbrev> (VII), 2 (VIII), 2+<abbrev xmlns:xlink="http://www.w3.org/1999/xlink" xlink:title="aesthetasc" id="ABBRID0E3KAE" xlink:type="simple">ae</abbrev> (IX), 2+2ae (X–XI), 1 (XII), 1+<abbrev xmlns:xlink="http://www.w3.org/1999/xlink" xlink:title="aesthetasc" id="ABBRID0EALAE" xlink:type="simple">ae</abbrev> (XIII), 1+<abbrev xmlns:xlink="http://www.w3.org/1999/xlink" xlink:title="aesthetasc" id="ABBRID0EELAE" xlink:type="simple">ae</abbrev> (XIV), 1+<abbrev xmlns:xlink="http://www.w3.org/1999/xlink" xlink:title="aesthetasc" id="ABBRID0EILAE" xlink:type="simple">ae</abbrev> (XV), 1+<abbrev xmlns:xlink="http://www.w3.org/1999/xlink" xlink:title="aesthetasc" id="ABBRID0EMLAE" xlink:type="simple">ae</abbrev> (XVI), 1 (XVII), 1+<abbrev xmlns:xlink="http://www.w3.org/1999/xlink" xlink:title="aesthetasc" id="ABBRID0EQLAE" xlink:type="simple">ae</abbrev> (XVIII), 1 (XIX), 1 (XX), 1+<abbrev xmlns:xlink="http://www.w3.org/1999/xlink" xlink:title="aesthetasc" id="ABBRID0EULAE" xlink:type="simple">ae</abbrev> (XXI), 1 (XXII), 1 (XXIII), 2 (XXIV), 2+<abbrev xmlns:xlink="http://www.w3.org/1999/xlink" xlink:title="aesthetasc" id="ABBRID0EYLAE" xlink:type="simple">ae</abbrev> (XXV), 2 (XXVI), 5+<abbrev xmlns:xlink="http://www.w3.org/1999/xlink" xlink:title="aesthetasc" id="ABBRID0E3LAE" xlink:type="simple">ae</abbrev> (XXVII–XXVIII).</p><fig id="F4" position="float" orientation="portrait"><object-id xmlns:xlink="http://www.w3.org/1999/xlink" content-type="doi" xlink:type="simple">10.3897/zookeys.904.37609.figure4</object-id><object-id xmlns:xlink="http://www.w3.org/1999/xlink" content-type="arpha" xlink:type="simple">AD6441BC-0994-572D-945F-6A64AFDA4FA3</object-id><label>Figure 4.</label><caption><p><italic><tp:taxon-name><tp:taxon-name-part taxon-name-part-type="genus" reg="Boholina">Boholina</tp:taxon-name-part> <tp:taxon-name-part taxon-name-part-type="species" reg="laorsriae">laorsriae</tp:taxon-name-part></tp:taxon-name></italic> sp. nov. female: <bold>A</bold> segments 1−12 of antennule <bold>B</bold> segments 13−21 of antennule <bold>C</bold> segments 22−24 of antennule <bold>D</bold> antenna <bold>E</bold> mandible. Scale bars: 50 μm. Roman numerals on antennule correspond to ancestral segments.</p></caption><graphic xmlns:xlink="http://www.w3.org/1999/xlink" xlink:href="zookeys-904-001-g004.jpg" position="float" orientation="portrait" xlink:type="simple" id="oo_372286.jpg"><uri content-type="original_file" xlink:type="simple">https://binary.pensoft.net/fig/372286</uri></graphic></fig><p>Antenna (Fig. <xref ref-type="fig" rid="F4">4D</xref>) biramous. Coxa short, bearing one spinulose seta on distomedial corner. Basis with two sub-equal setae on distomedial corner. <abbrev xmlns:xlink="http://www.w3.org/1999/xlink" xlink:title="exopod" id="ABBRID0EINAE" xlink:type="simple">Exp</abbrev> 9-segmented, apical segment small, setal formula 1, 1, 1, 1, 1, 1, 1, 1, 3. <abbrev xmlns:xlink="http://www.w3.org/1999/xlink" xlink:title="endopod" id="ABBRID0EMNAE" xlink:type="simple">Endp</abbrev> 2-segmented; proximal segment bearing two setae on medial margin, setae inserted in the same place; distal segment bilobed, bearing three medial setae and six apical setae on medial lobe, with seven apical setae on distal lobe.</p><p>Mandible (Fig. <xref ref-type="fig" rid="F4">4E</xref>) with sclerotised gnathobase comprising ten cuspid or simple teeth and one small dorsal seta on cutting edge of coxal gnathobase. Mandibular palp biramous; basis with four setae on inner margin. <abbrev xmlns:xlink="http://www.w3.org/1999/xlink" xlink:title="exopod" id="ABBRID0EWNAE" xlink:type="simple">Exp</abbrev> 5-segmented, ultimate segment minute, setal formula 1, 1, 1, 1, 2. <abbrev xmlns:xlink="http://www.w3.org/1999/xlink" xlink:title="endopod" id="ABBRID0E1NAE" xlink:type="simple">Endp</abbrev> 2-segmented; proximal segment with four setae on distomedial corner; distal segment with ten apical setae.</p><p>Maxillule (Fig. <xref ref-type="fig" rid="F5">5A</xref>) with praecoxal arthrite bearing nine marginal, spinulose spines and one seta on anterior surface, and four setae on posterior surface. Coxal epipodite with nine apical setae; two proximal ones spinulose, other plumose; coxal endite with four apical setae. Basis fused to exopod, proximal and distal endites armed with four and five apical setae, respectively; basal exite with knob-like appearance and one vestigial seta. <abbrev xmlns:xlink="http://www.w3.org/1999/xlink" xlink:title="exopod" id="ABBRID0EEOAE" xlink:type="simple">Exp</abbrev> with ten setae along apical and outer margin. <abbrev xmlns:xlink="http://www.w3.org/1999/xlink" xlink:title="endopod" id="ABBRID0EIOAE" xlink:type="simple">Endp</abbrev> 3-segmented, proximal and middle segments partly fused, setal formula 4, 4, 7.</p><fig id="F5" position="float" orientation="portrait"><object-id xmlns:xlink="http://www.w3.org/1999/xlink" content-type="doi" xlink:type="simple">10.3897/zookeys.904.37609.figure5</object-id><object-id xmlns:xlink="http://www.w3.org/1999/xlink" content-type="arpha" xlink:type="simple">F2D82324-160E-5506-AFB1-9F7F1EB999C2</object-id><label>Figure 5.</label><caption><p><italic><tp:taxon-name><tp:taxon-name-part taxon-name-part-type="genus" reg="Boholina">Boholina</tp:taxon-name-part> <tp:taxon-name-part taxon-name-part-type="species" reg="laorsriae">laorsriae</tp:taxon-name-part></tp:taxon-name></italic> sp. nov. female: <bold>A</bold> maxillule <bold>B</bold> maxilla <bold>C</bold> maxilliped. Scale bars: 50 μm.</p></caption><graphic xmlns:xlink="http://www.w3.org/1999/xlink" xlink:href="zookeys-904-001-g005.jpg" position="float" orientation="portrait" xlink:type="simple" id="oo_372287.jpg"><uri content-type="original_file" xlink:type="simple">https://binary.pensoft.net/fig/372287</uri></graphic></fig><p>Maxilla (Fig. <xref ref-type="fig" rid="F5">5B</xref>) 6-segmented, comprising praecoxa, coxa, basis and 4-segmented <abbrev xmlns:xlink="http://www.w3.org/1999/xlink" xlink:title="endopod" id="ABBRID0EQPAE" xlink:type="simple">Endp</abbrev>. Praecoxa partly fused to coxa, proximal and distal praecoxal endites with five and three apical setae, respectively. Coxa with two endites, each armed with three apical setae. Basis with large basal endite, armed with four strong apical setae; one of which ornamented with spinule row at mid-length of seta. <abbrev xmlns:xlink="http://www.w3.org/1999/xlink" xlink:title="endopod" id="ABBRID0EUPAE" xlink:type="simple">Endp</abbrev> 4-segmented, setal formula 2, 2, 2, 3; ultimate segment with two long and one short setae.</p><p>Maxilliped (Fig. <xref ref-type="fig" rid="F5">5C</xref>) 8-segmented, comprising syncoxa, basis, and 6-segmented <abbrev xmlns:xlink="http://www.w3.org/1999/xlink" xlink:title="endopod" id="ABBRID0E5PAE" xlink:type="simple">Endp</abbrev>. Syncoxa with four syncoxal endites, setal formula 1, 2, 2, 3; seta on first endite spinulose, basal seta on second endite strong, spinulose; distal endite with one long seta and two short, slender setae. Basis with three medial setae, with row of spinules on anterior surface. <abbrev xmlns:xlink="http://www.w3.org/1999/xlink" xlink:title="endopod" id="ABBRID0ECQAE" xlink:type="simple">Endp</abbrev> with setal formula 2, 4, 4, 3, 3+1, 4; basal seta on first endopodal segment spinulose.</p><p><abbrev xmlns:xlink="http://www.w3.org/1999/xlink" xlink:title="swimming leg 1" id="ABBRID0EIQAE" xlink:type="simple">P1</abbrev>–<abbrev xmlns:xlink="http://www.w3.org/1999/xlink" xlink:title="swimming leg 4" id="ABBRID0EMQAE" xlink:type="simple">P4</abbrev> (Fig. <xref ref-type="fig" rid="F6">6A–D</xref>) biramous, comprising coxa, basis, and 3-segmented rami. Intercoxal sclerite trapezoidal. Coxa rectangular, with seta on distomedial corner. Basis of all swimming legs with lateral seta but lacking in <abbrev xmlns:xlink="http://www.w3.org/1999/xlink" xlink:title="swimming leg 2" id="ABBRID0EUQAE" xlink:type="simple">P2</abbrev>; lateral seta inserted on posterior surface. Basis of <abbrev xmlns:xlink="http://www.w3.org/1999/xlink" xlink:title="swimming leg 1" id="ABBRID0EYQAE" xlink:type="simple">P1</abbrev> with robust seta on distomedial corner, with finger-like process on posterior surface arising near base of <abbrev xmlns:xlink="http://www.w3.org/1999/xlink" xlink:title="exopod" id="ABBRID0E3QAE" xlink:type="simple">Exp</abbrev>; process reaching distal margin of <abbrev xmlns:xlink="http://www.w3.org/1999/xlink" xlink:title="endopod" id="ABBRID0EARAE" xlink:type="simple">Endp</abbrev>-1. Outer distal corner of all endopodal segments drawn out into triangular projection; projection relatively large in <abbrev xmlns:xlink="http://www.w3.org/1999/xlink" xlink:title="swimming leg 1" id="ABBRID0EERAE" xlink:type="simple">P1</abbrev> and <abbrev xmlns:xlink="http://www.w3.org/1999/xlink" xlink:title="swimming leg 2" id="ABBRID0EIRAE" xlink:type="simple">P2</abbrev>. <abbrev xmlns:xlink="http://www.w3.org/1999/xlink" xlink:title="swimming leg 1" id="ABBRID0EMRAE" xlink:type="simple">P1</abbrev><abbrev xmlns:xlink="http://www.w3.org/1999/xlink" xlink:title="endopod" id="ABBRID0EQRAE" xlink:type="simple">Endp</abbrev>-1 without any outer seta. Outer distal corner of <abbrev xmlns:xlink="http://www.w3.org/1999/xlink" xlink:title="swimming leg 1" id="ABBRID0EURAE" xlink:type="simple">P1</abbrev><abbrev xmlns:xlink="http://www.w3.org/1999/xlink" xlink:title="exopod" id="ABBRID0EYRAE" xlink:type="simple">Exp</abbrev>-2 drawn out into spoon-like process, ornamented with spinules along outer margin. Outer distal corner of <abbrev xmlns:xlink="http://www.w3.org/1999/xlink" xlink:title="exopod" id="ABBRID0E3RAE" xlink:type="simple">Exp</abbrev>-1 and <abbrev xmlns:xlink="http://www.w3.org/1999/xlink" xlink:title="exopod" id="ABBRID0EASAE" xlink:type="simple">Exp</abbrev>-2 of <abbrev xmlns:xlink="http://www.w3.org/1999/xlink" xlink:title="swimming leg 2" id="ABBRID0EESAE" xlink:type="simple">P2</abbrev>–<abbrev xmlns:xlink="http://www.w3.org/1999/xlink" xlink:title="swimming leg 4" id="ABBRID0EISAE" xlink:type="simple">P4</abbrev> extended, forming 2-pointed sclerotised expansion, distal pointed process larger than proximal one. Outer spine of <abbrev xmlns:xlink="http://www.w3.org/1999/xlink" xlink:title="exopod" id="ABBRID0EMSAE" xlink:type="simple">Exp</abbrev>-3 of all swimming legs relatively short. <abbrev xmlns:xlink="http://www.w3.org/1999/xlink" xlink:title="swimming leg 4" id="ABBRID0EQSAE" xlink:type="simple">P4</abbrev><abbrev xmlns:xlink="http://www.w3.org/1999/xlink" xlink:title="exopod" id="ABBRID0EUSAE" xlink:type="simple">Exp</abbrev>-3 ca. 3.2 × as long as wide, with elongated, smooth apical spine, as long as segment bearing it and ca. 3 × as long as outer terminal spine, with row of curved spinules at its tip. Armature of swimming legs as presented in Table <xref ref-type="table" rid="T1">1</xref>.</p><fig id="F6" position="float" orientation="portrait"><object-id xmlns:xlink="http://www.w3.org/1999/xlink" content-type="doi" xlink:type="simple">10.3897/zookeys.904.37609.figure6</object-id><object-id xmlns:xlink="http://www.w3.org/1999/xlink" content-type="arpha" xlink:type="simple">86D73B07-3749-50E5-B3EA-CE69EF135261</object-id><label>Figure 6.</label><caption><p><italic><tp:taxon-name><tp:taxon-name-part taxon-name-part-type="genus" reg="Boholina">Boholina</tp:taxon-name-part> <tp:taxon-name-part taxon-name-part-type="species" reg="laorsriae">laorsriae</tp:taxon-name-part></tp:taxon-name></italic> sp. nov. female: <bold>A</bold><abbrev xmlns:xlink="http://www.w3.org/1999/xlink" xlink:title="swimming leg 1" id="ABBRID0ERTAE" xlink:type="simple">P1</abbrev><bold>B</bold><abbrev xmlns:xlink="http://www.w3.org/1999/xlink" xlink:title="swimming leg 2" id="ABBRID0EXTAE" xlink:type="simple">P2</abbrev><bold>C</bold><abbrev xmlns:xlink="http://www.w3.org/1999/xlink" xlink:title="swimming leg 3" id="ABBRID0E4TAE" xlink:type="simple">P3</abbrev><bold>D</bold><abbrev xmlns:xlink="http://www.w3.org/1999/xlink" xlink:title="swimming leg 4" id="ABBRID0EDUAE" xlink:type="simple">P4</abbrev><bold>E</bold><abbrev xmlns:xlink="http://www.w3.org/1999/xlink" xlink:title="swimming leg 2" id="ABBRID0EJUAE" xlink:type="simple">P5</abbrev>. Scale bars: 50 μm.</p></caption><graphic xmlns:xlink="http://www.w3.org/1999/xlink" xlink:href="zookeys-904-001-g006.jpg" position="float" orientation="portrait" xlink:type="simple" id="oo_372288.jpg"><uri content-type="original_file" xlink:type="simple">https://binary.pensoft.net/fig/372288</uri></graphic></fig><table-wrap id="T1" position="float" orientation="portrait"><label>Table 1.</label><caption><p>Armament of female thoracic legs <abbrev xmlns:xlink="http://www.w3.org/1999/xlink" xlink:title="swimming leg 1" id="ABBRID0E2UAE" xlink:type="simple">P1</abbrev>–<abbrev xmlns:xlink="http://www.w3.org/1999/xlink" xlink:title="swimming leg 2" id="ABBRID0E6UAE" xlink:type="simple">P5</abbrev> in <italic><tp:taxon-name><tp:taxon-name-part taxon-name-part-type="genus" reg="Boholina">Boholina</tp:taxon-name-part> <tp:taxon-name-part taxon-name-part-type="species" reg="laorsriae">laorsriae</tp:taxon-name-part></tp:taxon-name></italic> sp. nov. (Roman numerals represent number of spines; Arabic numerals represent number of setae).</p></caption><table id="TID0EXQAG" rules="all"><tbody><tr><th rowspan="1" colspan="1">Swimming leg</th><th rowspan="1" colspan="1">Coxa</th><th rowspan="1" colspan="1">Basis</th><th rowspan="1" colspan="1">Exopod</th><th rowspan="1" colspan="1">Endopod</th></tr><tr><td rowspan="1" colspan="1">
                          <abbrev xmlns:xlink="http://www.w3.org/1999/xlink" xlink:title="swimming leg 1" id="ABBRID0EHWAE" xlink:type="simple">P1</abbrev>
                        </td><td rowspan="1" colspan="1">0-1</td><td rowspan="1" colspan="1">1-1</td><td rowspan="1" colspan="1">I-0; I-1; II, I, 4</td><td rowspan="1" colspan="1">0-1; 0-1; 0, I+1, 3</td></tr><tr><td rowspan="1" colspan="1">
                          <abbrev xmlns:xlink="http://www.w3.org/1999/xlink" xlink:title="swimming leg 2" id="ABBRID0E3WAE" xlink:type="simple">P2</abbrev>
                        </td><td rowspan="1" colspan="1">0-1</td><td rowspan="1" colspan="1">0-0</td><td rowspan="1" colspan="1">I-1; I-1; II, I, 5</td><td rowspan="1" colspan="1">0-1; 0-2; 2, 2, 4</td></tr><tr><td rowspan="1" colspan="1">
                          <abbrev xmlns:xlink="http://www.w3.org/1999/xlink" xlink:title="swimming leg 3" id="ABBRID0ERXAE" xlink:type="simple">P3</abbrev>
                        </td><td rowspan="1" colspan="1">0-1</td><td rowspan="1" colspan="1">1-0</td><td rowspan="1" colspan="1">I-1; I-1; III, I, 5</td><td rowspan="1" colspan="1">0-1; 0-2; 2, 2, 4</td></tr><tr><td rowspan="1" colspan="1">
                          <abbrev xmlns:xlink="http://www.w3.org/1999/xlink" xlink:title="swimming leg 4" id="ABBRID0EGYAE" xlink:type="simple">P4</abbrev>
                        </td><td rowspan="1" colspan="1">0-1</td><td rowspan="1" colspan="1">1-0</td><td rowspan="1" colspan="1">I-1; I-1; III, I, 5</td><td rowspan="1" colspan="1">0-1; 0-2; 2, 2, 3</td></tr><tr><td rowspan="1" colspan="1">
                          <abbrev xmlns:xlink="http://www.w3.org/1999/xlink" xlink:title="swimming leg 2" id="ABBRID0E2YAE" xlink:type="simple">P5</abbrev>
                        </td><td rowspan="1" colspan="1">0-1</td><td rowspan="1" colspan="1">1-0</td><td rowspan="1" colspan="1">I-0; I-1; III, I, 3</td><td rowspan="1" colspan="1">0-1; 2, 2, 3</td></tr></tbody></table></table-wrap><p><abbrev xmlns:xlink="http://www.w3.org/1999/xlink" xlink:title="swimming leg 2" id="ABBRID0ENZAE" xlink:type="simple">P5</abbrev> (Fig. <xref ref-type="fig" rid="F6">6E</xref>) biramous, with 3-segmented <abbrev xmlns:xlink="http://www.w3.org/1999/xlink" xlink:title="exopod" id="ABBRID0EVZAE" xlink:type="simple">Exp</abbrev> and 2-segmented <abbrev xmlns:xlink="http://www.w3.org/1999/xlink" xlink:title="endopod" id="ABBRID0EZZAE" xlink:type="simple">Endp</abbrev>; armament as in Table <xref ref-type="table" rid="T1">1</xref>. Coxa and basis as in <abbrev xmlns:xlink="http://www.w3.org/1999/xlink" xlink:title="swimming leg 3" id="ABBRID0EB1AE" xlink:type="simple">P3</abbrev> and <abbrev xmlns:xlink="http://www.w3.org/1999/xlink" xlink:title="swimming leg 4" id="ABBRID0EF1AE" xlink:type="simple">P4</abbrev>. <abbrev xmlns:xlink="http://www.w3.org/1999/xlink" xlink:title="exopod" id="ABBRID0EJ1AE" xlink:type="simple">Exp</abbrev>-3 ca. twice as long as wide, with apical and outer terminal spines on its tip; apical spine elongated, ca. 1.8 × as long as outer terminal spine, ca. 1.2 × as long as <abbrev xmlns:xlink="http://www.w3.org/1999/xlink" xlink:title="exopod" id="ABBRID0EN1AE" xlink:type="simple">Exp</abbrev>-3 length. <abbrev xmlns:xlink="http://www.w3.org/1999/xlink" xlink:title="endopod" id="ABBRID0ER1AE" xlink:type="simple">Endp</abbrev> much shorter than <abbrev xmlns:xlink="http://www.w3.org/1999/xlink" xlink:title="exopod" id="ABBRID0EV1AE" xlink:type="simple">Exp</abbrev>, reaching level of articulation of <abbrev xmlns:xlink="http://www.w3.org/1999/xlink" xlink:title="exopod" id="ABBRID0EZ1AE" xlink:type="simple">Exp</abbrev>-2; <abbrev xmlns:xlink="http://www.w3.org/1999/xlink" xlink:title="endopod" id="ABBRID0E41AE" xlink:type="simple">Endp</abbrev>-1 as long as wide, without pointed process on outer distal corner; <abbrev xmlns:xlink="http://www.w3.org/1999/xlink" xlink:title="endopod" id="ABBRID0EB2AE" xlink:type="simple">Endp</abbrev>-2 ca.2.6 × as long as wide, with small, pointed process on outer distal corner.</p></tp:treatment-sec><tp:treatment-sec sec-type="description" id="SECID0EF2AE"><title>Description of adult male.</title><p>Body with a total length of 0.65 and 0.67 mm (measured from anterior margin of cephalosome to tip of the projection of caudal rami; mean: 0.66 mm; <italic>N</italic> = 2). Habitus smaller and slenderer than in female (Fig. <xref ref-type="fig" rid="F7">7A</xref>). Prosome 5-segmented, as in female, ca. 70 % of body length and 2.5 × as long as urosome, with greatest width at posterior end of first pedigerous somite; greatest width ca. 47 % of prosome length. Cephalosome and first three pedigerous somites similar to those in female. Naupliar eye not discernible. Urosome 5-segmented; comprising genital somite, three free abdominal somites and very short anal somite. Genital somite slightly asymmetrical, ca. 25 % of urosome length; posterior margin with hyaline membrane dorsally. First three free abdominal somites similar in length, each with hyaline membrane all around posterior margin; hyaline membrane on third free abdominal somite as in female. Anal somite very short, telescoped within the preceding somite, as in female (Fig. <xref ref-type="fig" rid="F7">7B</xref>).</p><fig id="F7" position="float" orientation="portrait"><object-id xmlns:xlink="http://www.w3.org/1999/xlink" content-type="doi" xlink:type="simple">10.3897/zookeys.904.37609.figure7</object-id><object-id xmlns:xlink="http://www.w3.org/1999/xlink" content-type="arpha" xlink:type="simple">60712F8A-258D-5043-97AD-087E9E645FB0</object-id><label>Figure 7.</label><caption><p><italic><tp:taxon-name><tp:taxon-name-part taxon-name-part-type="genus" reg="Boholina">Boholina</tp:taxon-name-part> <tp:taxon-name-part taxon-name-part-type="species" reg="laorsriae">laorsriae</tp:taxon-name-part></tp:taxon-name></italic> sp. nov. male: <bold>A</bold> habitus, dorsal view <bold>B</bold>: urosome, ventral view <bold>C</bold> segments 1−12 of antennule <bold>D</bold> segments 13−19 of antennule <bold>E</bold> segments 20−22 of antennule. Scale bars: 100 μm (<bold>A</bold>); 50 μm (<bold>B−E</bold>). Roman numerals on antennule correspond to ancestral segments.</p></caption><graphic xmlns:xlink="http://www.w3.org/1999/xlink" xlink:href="zookeys-904-001-g007.jpg" position="float" orientation="portrait" xlink:type="simple" id="oo_372289.jpg"><uri content-type="original_file" xlink:type="simple">https://binary.pensoft.net/fig/372289</uri></graphic></fig><p>Caudal rami (Fig. <xref ref-type="fig" rid="F7">7B</xref>) relatively shorter than in female, ca. 1.8 × as long as wide. Armament and ornamentation as in female.</p><p>Antennule (Fig. <xref ref-type="fig" rid="F7">7C–E</xref>) asymmetrical. Left antennule non-geniculate, 24-segmented, setal formula as in female. Right antennule geniculate, 22-segmented; armature formula as follows (Roman numeral corresponds to ancestral segment): 1+<abbrev xmlns:xlink="http://www.w3.org/1999/xlink" xlink:title="aesthetasc" id="ABBRID0EH4AE" xlink:type="simple">ae</abbrev> (I), 6+<abbrev xmlns:xlink="http://www.w3.org/1999/xlink" xlink:title="aesthetasc" id="ABBRID0EL4AE" xlink:type="simple">ae</abbrev> (II–IV), 2+<abbrev xmlns:xlink="http://www.w3.org/1999/xlink" xlink:title="aesthetasc" id="ABBRID0EP4AE" xlink:type="simple">ae</abbrev> (V), 2 (VI), 2+<abbrev xmlns:xlink="http://www.w3.org/1999/xlink" xlink:title="aesthetasc" id="ABBRID0ET4AE" xlink:type="simple">ae</abbrev> (VII), 2 (VIII), 2+<abbrev xmlns:xlink="http://www.w3.org/1999/xlink" xlink:title="aesthetasc" id="ABBRID0EX4AE" xlink:type="simple">ae</abbrev> (IX), 1+<abbrev xmlns:xlink="http://www.w3.org/1999/xlink" xlink:title="aesthetasc" id="ABBRID0E24AE" xlink:type="simple">ae</abbrev> (X), 1+<abbrev xmlns:xlink="http://www.w3.org/1999/xlink" xlink:title="aesthetasc" id="ABBRID0E64AE" xlink:type="simple">ae</abbrev> (XI), 1(XII), 1+<abbrev xmlns:xlink="http://www.w3.org/1999/xlink" xlink:title="aesthetasc" id="ABBRID0ED5AE" xlink:type="simple">ae</abbrev> (XIII); 1 spiniform seta+<abbrev xmlns:xlink="http://www.w3.org/1999/xlink" xlink:title="aesthetasc" id="ABBRID0EH5AE" xlink:type="simple">ae</abbrev> (XIV), 1+<abbrev xmlns:xlink="http://www.w3.org/1999/xlink" xlink:title="aesthetasc" id="ABBRID0EL5AE" xlink:type="simple">ae</abbrev> (XV), 1+<abbrev xmlns:xlink="http://www.w3.org/1999/xlink" xlink:title="aesthetasc" id="ABBRID0EP5AE" xlink:type="simple">ae</abbrev> (XVI), 1 (XVII), 1 obtuse, fused spine +1+<abbrev xmlns:xlink="http://www.w3.org/1999/xlink" xlink:title="aesthetasc" id="ABBRID0ET5AE" xlink:type="simple">ae</abbrev> (XVIII), 1 obtuse, fused spine +2 (XIX), 1 (XX), 2+<abbrev xmlns:xlink="http://www.w3.org/1999/xlink" xlink:title="aesthetasc" id="ABBRID0EX5AE" xlink:type="simple">ae</abbrev>; one seta spiniform (XXI–XXIII), 4+<abbrev xmlns:xlink="http://www.w3.org/1999/xlink" xlink:title="aesthetasc" id="ABBRID0E25AE" xlink:type="simple">ae</abbrev> (XXIV–XXV), 2 (XXVI), 5+<abbrev xmlns:xlink="http://www.w3.org/1999/xlink" xlink:title="aesthetasc" id="ABBRID0E65AE" xlink:type="simple">ae</abbrev> (XXVII–XXVIII).</p><p>Antenna, mandible, maxillula, maxilla, maxilliped, and <abbrev xmlns:xlink="http://www.w3.org/1999/xlink" xlink:title="swimming leg 1" id="ABBRID0EF6AE" xlink:type="simple">P1</abbrev>−<abbrev xmlns:xlink="http://www.w3.org/1999/xlink" xlink:title="swimming leg 4" id="ABBRID0EJ6AE" xlink:type="simple">P4</abbrev> as in female.</p><p><abbrev xmlns:xlink="http://www.w3.org/1999/xlink" xlink:title="swimming leg 2" id="ABBRID0EP6AE" xlink:type="simple">P5</abbrev> (Fig. <xref ref-type="fig" rid="F8">8A, B</xref>) biramous, asymmetrical. Coxae and intercoxal sclerite fused, forming a common base. Basis rectangular, with outer seta on posterior surface. Left leg biramous, with 3-segmented <abbrev xmlns:xlink="http://www.w3.org/1999/xlink" xlink:title="exopod" id="ABBRID0EX6AE" xlink:type="simple">Exp</abbrev> and 1-segmented <abbrev xmlns:xlink="http://www.w3.org/1999/xlink" xlink:title="endopod" id="ABBRID0E26AE" xlink:type="simple">Endp</abbrev>; <abbrev xmlns:xlink="http://www.w3.org/1999/xlink" xlink:title="exopod" id="ABBRID0EAAAG" xlink:type="simple">Exp</abbrev>-1 with a long robust outer spine; <abbrev xmlns:xlink="http://www.w3.org/1999/xlink" xlink:title="exopod" id="ABBRID0EEAAG" xlink:type="simple">Exp</abbrev>-2 modified, with a long robust outer spine; <abbrev xmlns:xlink="http://www.w3.org/1999/xlink" xlink:title="exopod" id="ABBRID0EIAAG" xlink:type="simple">Exp</abbrev>-3 highly transformed, bearing several flexible and irregular lobes; outer lobe bearing finger-like appendage; middle lobe prominent, bearing scoop-like appendage; inner lobe, with two elements; innermost (uppermost) one curved, strong seta; other one curved, gutter-like, with serrated concave margin at its cutting edge; <abbrev xmlns:xlink="http://www.w3.org/1999/xlink" xlink:title="endopod" id="ABBRID0EMAAG" xlink:type="simple">Endp</abbrev> flat, oval-shaped, ca. 1.6 × as long as wide. Right leg biramous, with 1-segmented <abbrev xmlns:xlink="http://www.w3.org/1999/xlink" xlink:title="exopod" id="ABBRID0EQAAG" xlink:type="simple">Exp</abbrev> and 1-segmented <abbrev xmlns:xlink="http://www.w3.org/1999/xlink" xlink:title="endopod" id="ABBRID0EUAAG" xlink:type="simple">Endp</abbrev>. <abbrev xmlns:xlink="http://www.w3.org/1999/xlink" xlink:title="exopod" id="ABBRID0EYAAG" xlink:type="simple">Exp</abbrev> with two outer spines, inner spiniform seta, and apical spine, plus spine vestige located subapically on anterior surface; distal outer spine elongated, ca. 3.4 × as long as proximal outer one, ca. 2.7 × as long as apical spine; subapical and apical spines machete-shaped, subapical spine vestige ca. 0.7 × as long as apical spine; apical spine ca. 0.4 × as long as distal outer spine; inner spiniform seta minute, located at level of insertion of proximal outer spine; <abbrev xmlns:xlink="http://www.w3.org/1999/xlink" xlink:title="endopod" id="ABBRID0E3AAG" xlink:type="simple">Endp</abbrev> as long as <abbrev xmlns:xlink="http://www.w3.org/1999/xlink" xlink:title="exopod" id="ABBRID0EABAG" xlink:type="simple">Exp</abbrev>, ca. 3 × as long as wide, armed with two sub-equal spines.</p><fig id="F8" position="float" orientation="portrait"><object-id xmlns:xlink="http://www.w3.org/1999/xlink" content-type="doi" xlink:type="simple">10.3897/zookeys.904.37609.figure8</object-id><object-id xmlns:xlink="http://www.w3.org/1999/xlink" content-type="arpha" xlink:type="simple">75100924-7A93-55D2-AA47-9F574B637B1D</object-id><label>Figure 8.</label><caption><p><italic><tp:taxon-name><tp:taxon-name-part taxon-name-part-type="genus" reg="Boholina">Boholina</tp:taxon-name-part> <tp:taxon-name-part taxon-name-part-type="species" reg="laorsriae">laorsriae</tp:taxon-name-part></tp:taxon-name></italic> sp. nov. male: <bold>A</bold><abbrev xmlns:xlink="http://www.w3.org/1999/xlink" xlink:title="swimming leg 2" id="ABBRID0EZBAG" xlink:type="simple">P5</abbrev> caudal view <bold>B</bold> left rami of <abbrev xmlns:xlink="http://www.w3.org/1999/xlink" xlink:title="swimming leg 2" id="ABBRID0E6BAG" xlink:type="simple">P5</abbrev>. Scale bars: 50 μm.</p></caption><graphic xmlns:xlink="http://www.w3.org/1999/xlink" xlink:href="zookeys-904-001-g008.jpg" position="float" orientation="portrait" xlink:type="simple" id="oo_372290.jpg"><uri content-type="original_file" xlink:type="simple">https://binary.pensoft.net/fig/372290</uri></graphic></fig></tp:treatment-sec><tp:treatment-sec sec-type="Differential diagnosis" id="SECID0EICAG"><title>Differential diagnosis.</title><p>The new species was confidently identified to the genus <italic><tp:taxon-name><tp:taxon-name-part taxon-name-part-type="genus" reg="Boholina">Boholina</tp:taxon-name-part></tp:taxon-name></italic> based on the combination of the following characteristics mentioned by <xref ref-type="bibr" rid="B13">Fosshagen and Iliffe (1989)</xref>:</p><p>(1) fourth and fifth pedigerous somites fused,</p><p>(2) rostrum with a rounded tip,</p><p>(3) genital pores paired and separate,</p><p>(4) caudal rami with cuticular pointed projection distally,</p><p>(5) distal outer corner of all endopodal segments of <abbrev xmlns:xlink="http://www.w3.org/1999/xlink" xlink:title="swimming leg 1" id="ABBRID0E6CAG" xlink:type="simple">P1</abbrev> forming a triangular pointed projection,</p><p>(6) <abbrev xmlns:xlink="http://www.w3.org/1999/xlink" xlink:title="swimming leg 1" id="ABBRID0EFDAG" xlink:type="simple">P1</abbrev><abbrev xmlns:xlink="http://www.w3.org/1999/xlink" xlink:title="endopod" id="ABBRID0EJDAG" xlink:type="simple">Endp</abbrev>-3 without outer seta,</p><p>(7) <abbrev xmlns:xlink="http://www.w3.org/1999/xlink" xlink:title="swimming leg 4" id="ABBRID0EPDAG" xlink:type="simple">P4</abbrev><abbrev xmlns:xlink="http://www.w3.org/1999/xlink" xlink:title="exopod" id="ABBRID0ETDAG" xlink:type="simple">Exp</abbrev>-3 with modified apical spine,</p><p>(8) female <abbrev xmlns:xlink="http://www.w3.org/1999/xlink" xlink:title="swimming leg 2" id="ABBRID0EZDAG" xlink:type="simple">P5</abbrev> with a 2-segmented <abbrev xmlns:xlink="http://www.w3.org/1999/xlink" xlink:title="endopod" id="ABBRID0E4DAG" xlink:type="simple">Endp</abbrev>,</p><p>(9) male left <abbrev xmlns:xlink="http://www.w3.org/1999/xlink" xlink:title="swimming leg 2" id="ABBRID0EDEAG" xlink:type="simple">P5</abbrev><abbrev xmlns:xlink="http://www.w3.org/1999/xlink" xlink:title="exopod" id="ABBRID0EHEAG" xlink:type="simple">Exp</abbrev>-3 modified to unique characteristic grasping organ, and</p><p>(10) female and male with 4- and 5-segmented urosome, respectively; anal somite very short and sometimes concealed within the preceding somite.</p><p>Examination of the structure of the genital double-somite, of <abbrev xmlns:xlink="http://www.w3.org/1999/xlink" xlink:title="swimming leg 4" id="ABBRID0EOEAG" xlink:type="simple">P4</abbrev> and <abbrev xmlns:xlink="http://www.w3.org/1999/xlink" xlink:title="swimming leg 2" id="ABBRID0ESEAG" xlink:type="simple">P5</abbrev> in both males and females, the relative length of subapical spine vestige on the male right <abbrev xmlns:xlink="http://www.w3.org/1999/xlink" xlink:title="swimming leg 2" id="ABBRID0EWEAG" xlink:type="simple">P5</abbrev> and the shape of the male left <abbrev xmlns:xlink="http://www.w3.org/1999/xlink" xlink:title="swimming leg 2" id="ABBRID0E1EAG" xlink:type="simple">P5</abbrev><abbrev xmlns:xlink="http://www.w3.org/1999/xlink" xlink:title="endopod" id="ABBRID0E5EAG" xlink:type="simple">Endp</abbrev> revealed that the new species is most similar to <italic><tp:taxon-name><tp:taxon-name-part taxon-name-part-type="genus" reg="Boholina">B.</tp:taxon-name-part> <tp:taxon-name-part taxon-name-part-type="species" reg="crassicephala">crassicephala</tp:taxon-name-part></tp:taxon-name></italic>, which had previously been described from a pool in a cave of Bohol Island, the Philippines. Several characters are shared by both species, especially the structure of the male <abbrev xmlns:xlink="http://www.w3.org/1999/xlink" xlink:title="swimming leg 2" id="ABBRID0ENFAG" xlink:type="simple">P5</abbrev>. However, there are also remarkable differences (Table <xref ref-type="table" rid="T2">2</xref>). The characteristics which obviously distinguish <italic><tp:taxon-name><tp:taxon-name-part taxon-name-part-type="genus" reg="Boholina">Boholina</tp:taxon-name-part> <tp:taxon-name-part taxon-name-part-type="species" reg="laorsriae">laorsriae</tp:taxon-name-part></tp:taxon-name></italic> sp. nov. from <italic><tp:taxon-name><tp:taxon-name-part taxon-name-part-type="genus" reg="Boholina">B.</tp:taxon-name-part> <tp:taxon-name-part taxon-name-part-type="species" reg="crassicephala">crassicephala</tp:taxon-name-part></tp:taxon-name></italic> are as follows:</p><table-wrap id="T2" position="float" orientation="portrait"><label>Table 2.</label><caption><p>Morphological comparison of the six species of genus <italic><tp:taxon-name><tp:taxon-name-part taxon-name-part-type="genus" reg="Boholina">Boholina.</tp:taxon-name-part></tp:taxon-name></italic> Abbreviations: GDS, genital double-somite; CR, caudal rami; A2, antenna; Mb, mandible; Mx, maxillule (*measured from figures of the original description).</p></caption><table id="TID0EBYAG" rules="all"><tbody><tr><td rowspan="1" colspan="1">
                          <bold>Character</bold>
                        </td><td rowspan="1" colspan="1">
                          <bold><italic><tp:taxon-name><tp:taxon-name-part taxon-name-part-type="genus" reg="Boholina">B.</tp:taxon-name-part> <tp:taxon-name-part taxon-name-part-type="species" reg="ganghwaensis">ganghwaensis</tp:taxon-name-part></tp:taxon-name></italic></bold>
                        </td><td rowspan="1" colspan="1">
                          <bold><italic><tp:taxon-name><tp:taxon-name-part taxon-name-part-type="genus" reg="Boholina">B.</tp:taxon-name-part> <tp:taxon-name-part taxon-name-part-type="species" reg="parapurgata">parapurgata</tp:taxon-name-part></tp:taxon-name></italic></bold>
                        </td><td rowspan="1" colspan="1">
                          <bold><italic><tp:taxon-name><tp:taxon-name-part taxon-name-part-type="genus" reg="Boholina">B.</tp:taxon-name-part> <tp:taxon-name-part taxon-name-part-type="species" reg="munaensis">munaensis</tp:taxon-name-part></tp:taxon-name></italic></bold>
                        </td><td rowspan="1" colspan="1">
                          <bold><italic><tp:taxon-name><tp:taxon-name-part taxon-name-part-type="genus" reg="Boholina">B.</tp:taxon-name-part> <tp:taxon-name-part taxon-name-part-type="species" reg="purgata">purgata</tp:taxon-name-part></tp:taxon-name></italic></bold>
                        </td><td rowspan="1" colspan="1">
                          <bold><italic><tp:taxon-name><tp:taxon-name-part taxon-name-part-type="genus" reg="Boholina">B.</tp:taxon-name-part> <tp:taxon-name-part taxon-name-part-type="species" reg="crassicephala">crassicephala</tp:taxon-name-part></tp:taxon-name></italic></bold>
                        </td><td rowspan="1" colspan="1">
                          <bold><italic><tp:taxon-name><tp:taxon-name-part taxon-name-part-type="genus" reg="Boholina">B.</tp:taxon-name-part> <tp:taxon-name-part taxon-name-part-type="species" reg="laorsriae">laorsriae</tp:taxon-name-part></tp:taxon-name></italic> sp. nov.</bold>
                        </td></tr><tr><td rowspan="1" colspan="7">
                          <bold>Female</bold>
                        </td></tr><tr><td rowspan="1" colspan="1">Body length (mm)</td><td rowspan="1" colspan="1">1.03–1.29</td><td rowspan="1" colspan="1">0.93–1.11</td><td rowspan="1" colspan="1">0.70–0.77</td><td rowspan="1" colspan="1">0.73–0.79</td><td rowspan="1" colspan="1">0.75–0.85</td><td rowspan="1" colspan="1">0.68–0.73</td></tr><tr><td rowspan="1" colspan="1">Posterior lateral corner of second and third pedigerous somites</td><td rowspan="1" colspan="1">Pointed</td><td rowspan="1" colspan="1">Pointed</td><td rowspan="1" colspan="1">Rounded</td><td rowspan="1" colspan="1">Pointed</td><td rowspan="1" colspan="1">Rounded</td><td rowspan="1" colspan="1">Rounded</td></tr><tr><td rowspan="1" colspan="1">Genital pores on GDS</td><td rowspan="1" colspan="1">Either side of ventralmidline</td><td rowspan="1" colspan="1">Either side of ventralmidline</td><td rowspan="1" colspan="1">Ventrolaterally</td><td rowspan="1" colspan="1">Either side of ventralmidline</td><td rowspan="1" colspan="1">Ventrolaterally</td><td rowspan="1" colspan="1">Ventrolaterally</td></tr><tr><td rowspan="1" colspan="1">Hook–like process on genital pore plate</td><td rowspan="1" colspan="1">Yes</td><td rowspan="1" colspan="1">No</td><td rowspan="1" colspan="1">No</td><td rowspan="1" colspan="1">No</td><td rowspan="1" colspan="1">No</td><td rowspan="1" colspan="1">No</td></tr><tr><td rowspan="1" colspan="1">Length/width ratio of CR</td><td rowspan="1" colspan="1">1.6</td><td rowspan="1" colspan="1">1.5</td><td rowspan="1" colspan="1">1.5</td><td rowspan="1" colspan="1">1.6*</td><td rowspan="1" colspan="1">1.8*</td><td rowspan="1" colspan="1">1.8</td></tr><tr><td rowspan="1" colspan="1">Distal two segments of A2 <abbrev xmlns:xlink="http://www.w3.org/1999/xlink" xlink:title="exopod" id="ABBRID0EMOAG" xlink:type="simple">Exp</abbrev></td><td rowspan="1" colspan="1">Separated</td><td rowspan="1" colspan="1">Separated</td><td rowspan="1" colspan="1">Separated</td><td rowspan="1" colspan="1">Fused</td><td rowspan="1" colspan="1">Fused?</td><td rowspan="1" colspan="1">Separated</td></tr><tr><td rowspan="1" colspan="1">Number of setae on distal endopodal segment of Mb</td><td rowspan="1" colspan="1">11</td><td rowspan="1" colspan="1">10</td><td rowspan="1" colspan="1">10</td><td rowspan="1" colspan="1">10</td><td rowspan="1" colspan="1">10</td><td rowspan="1" colspan="1">10</td></tr><tr><td rowspan="1" colspan="1">Setal formula of Mb <abbrev xmlns:xlink="http://www.w3.org/1999/xlink" xlink:title="exopod" id="ABBRID0E3PAG" xlink:type="simple">Exp</abbrev></td><td rowspan="1" colspan="1">1,1,1,1,2</td><td rowspan="1" colspan="1">0.1,1,1,2</td><td rowspan="1" colspan="1">0,1,1,1,2</td><td rowspan="1" colspan="1">1,1,1,1,2</td><td rowspan="1" colspan="1">1,1,1,1,2</td><td rowspan="1" colspan="1">1,1,1,1,2</td></tr><tr><td rowspan="1" colspan="1">Basis and first endopodal segment of Mx</td><td rowspan="1" colspan="1">Partly fused</td><td rowspan="1" colspan="1">Fused</td><td rowspan="1" colspan="1">Fused</td><td rowspan="1" colspan="1">Fused</td><td rowspan="1" colspan="1">Fused</td><td rowspan="1" colspan="1">Separated</td></tr><tr><td rowspan="1" colspan="1">Length ratio of apical and outer terminal spines of <abbrev xmlns:xlink="http://www.w3.org/1999/xlink" xlink:title="swimming leg 4" id="ABBRID0EMRAG" xlink:type="simple">P4</abbrev><abbrev xmlns:xlink="http://www.w3.org/1999/xlink" xlink:title="exopod" id="ABBRID0EQRAG" xlink:type="simple">Exp</abbrev>–3</td><td rowspan="1" colspan="1">1.6*</td><td rowspan="1" colspan="1">1.5</td><td rowspan="1" colspan="1">1.9</td><td rowspan="1" colspan="1">1.5</td><td rowspan="1" colspan="1">2.5</td><td rowspan="1" colspan="1">3.0</td></tr><tr><td rowspan="1" colspan="1">Length/width ratio of distal endopodal segment of <abbrev xmlns:xlink="http://www.w3.org/1999/xlink" xlink:title="swimming leg 2" id="ABBRID0ELSAG" xlink:type="simple">P5</abbrev></td><td rowspan="1" colspan="1">2.5</td><td rowspan="1" colspan="1">2.6</td><td rowspan="1" colspan="1">2.6</td><td rowspan="1" colspan="1">1.8*</td><td rowspan="1" colspan="1">1.6*</td><td rowspan="1" colspan="1">2.6</td></tr><tr><td rowspan="1" colspan="1">Length ratio of apical and outer terminal spine of <abbrev xmlns:xlink="http://www.w3.org/1999/xlink" xlink:title="swimming leg 2" id="ABBRID0EFTAG" xlink:type="simple">P5</abbrev><abbrev xmlns:xlink="http://www.w3.org/1999/xlink" xlink:title="exopod" id="ABBRID0EJTAG" xlink:type="simple">Exp</abbrev>–3</td><td rowspan="1" colspan="1">1.0</td><td rowspan="1" colspan="1">0.8</td><td rowspan="1" colspan="1">1.4</td><td rowspan="1" colspan="1">0.8*</td><td rowspan="1" colspan="1">1.2*</td><td rowspan="1" colspan="1">1.8</td></tr><tr><td rowspan="1" colspan="1">Length ratio of apical spineand <abbrev xmlns:xlink="http://www.w3.org/1999/xlink" xlink:title="swimming leg 2" id="ABBRID0EEUAG" xlink:type="simple">P5</abbrev><abbrev xmlns:xlink="http://www.w3.org/1999/xlink" xlink:title="exopod" id="ABBRID0EIUAG" xlink:type="simple">Exp</abbrev>–3</td><td rowspan="1" colspan="1">0.9</td><td rowspan="1" colspan="1">0.9</td><td rowspan="1" colspan="1">0.8</td><td rowspan="1" colspan="1">0.8*</td><td rowspan="1" colspan="1">1.0*</td><td rowspan="1" colspan="1">1.2</td></tr><tr><td rowspan="1" colspan="7">
                          <bold>Male</bold>
                        </td></tr><tr><td rowspan="1" colspan="1">Body length (mm)</td><td rowspan="1" colspan="1">0.87–0.93</td><td rowspan="1" colspan="1">0.66–0.71</td><td rowspan="1" colspan="1">0.68</td><td rowspan="1" colspan="1">0.64–0.73</td><td rowspan="1" colspan="1">0.70–0.77</td><td rowspan="1" colspan="1">0.65–0.67</td></tr><tr><td rowspan="1" colspan="1">Length ratio of left and right <abbrev xmlns:xlink="http://www.w3.org/1999/xlink" xlink:title="endopod" id="ABBRID0EAWAG" xlink:type="simple">Endp</abbrev> of <abbrev xmlns:xlink="http://www.w3.org/1999/xlink" xlink:title="swimming leg 2" id="ABBRID0EEWAG" xlink:type="simple">P5</abbrev></td><td rowspan="1" colspan="1">1.1*</td><td rowspan="1" colspan="1">0.8*</td><td rowspan="1" colspan="1">0.5</td><td rowspan="1" colspan="1">0.7*</td><td rowspan="1" colspan="1">0.8*</td><td rowspan="1" colspan="1">0.45</td></tr><tr><td rowspan="1" colspan="1">Length/width ratio of right <abbrev xmlns:xlink="http://www.w3.org/1999/xlink" xlink:title="swimming leg 2" id="ABBRID0E5WAG" xlink:type="simple">P5</abbrev><abbrev xmlns:xlink="http://www.w3.org/1999/xlink" xlink:title="endopod" id="ABBRID0ECXAG" xlink:type="simple">Endp</abbrev></td><td rowspan="1" colspan="1">3.2</td><td rowspan="1" colspan="1">3.6</td><td rowspan="1" colspan="1">3.5*</td><td rowspan="1" colspan="1">2.6*</td><td rowspan="1" colspan="1">2.7*</td><td rowspan="1" colspan="1">3.0</td></tr><tr><td rowspan="1" colspan="1">Right <abbrev xmlns:xlink="http://www.w3.org/1999/xlink" xlink:title="swimming leg 2" id="ABBRID0E3XAG" xlink:type="simple">P5</abbrev><abbrev xmlns:xlink="http://www.w3.org/1999/xlink" xlink:title="endopod" id="ABBRID0EAYAG" xlink:type="simple">Endp</abbrev> with large inner spiniform process</td><td rowspan="1" colspan="1">No</td><td rowspan="1" colspan="1">No</td><td rowspan="1" colspan="1">Yes</td><td rowspan="1" colspan="1">No</td><td rowspan="1" colspan="1">No</td><td rowspan="1" colspan="1">No</td></tr><tr><td rowspan="1" colspan="1">Right <abbrev xmlns:xlink="http://www.w3.org/1999/xlink" xlink:title="swimming leg 2" id="ABBRID0E2YAG" xlink:type="simple">P5</abbrev><abbrev xmlns:xlink="http://www.w3.org/1999/xlink" xlink:title="endopod" id="ABBRID0E6YAG" xlink:type="simple">Endp</abbrev> armature</td><td rowspan="1" colspan="1">2 slender spines</td><td rowspan="1" colspan="1">2 sigmoid spines</td><td rowspan="1" colspan="1">Absent</td><td rowspan="1" colspan="1">2 slender spines</td><td rowspan="1" colspan="1">2 slender spines</td><td rowspan="1" colspan="1">2 slender spines</td></tr><tr><td rowspan="1" colspan="1">Length ratio of two outer exopodal spines on right <abbrev xmlns:xlink="http://www.w3.org/1999/xlink" xlink:title="swimming leg 2" id="ABBRID0E1ZAG" xlink:type="simple">P5</abbrev></td><td rowspan="1" colspan="1">1.5</td><td rowspan="1" colspan="1">1.8</td><td rowspan="1" colspan="1">1.3</td><td rowspan="1" colspan="1">1.7*</td><td rowspan="1" colspan="1">1.7*</td><td rowspan="1" colspan="1">3.4</td></tr><tr><td rowspan="1" colspan="1">Relative length of subapical spine compared to apical spine on left <abbrev xmlns:xlink="http://www.w3.org/1999/xlink" xlink:title="swimming leg 2" id="ABBRID0EU1AG" xlink:type="simple">P5</abbrev><abbrev xmlns:xlink="http://www.w3.org/1999/xlink" xlink:title="exopod" id="ABBRID0EY1AG" xlink:type="simple">Exp</abbrev></td><td rowspan="1" colspan="1">Less than 0.5 ×</td><td rowspan="1" colspan="1">Less than 0.5 ×</td><td rowspan="1" colspan="1">More than 0.5 ×</td><td rowspan="1" colspan="1">Less than 0.5 ×</td><td rowspan="1" colspan="1">More than 0.5 ×</td><td rowspan="1" colspan="1">More than 0.5 ×</td></tr></tbody></table></table-wrap><p>i) Apical spine of the female <abbrev xmlns:xlink="http://www.w3.org/1999/xlink" xlink:title="swimming leg 2" id="ABBRID0EP2AG" xlink:type="simple">P5</abbrev><abbrev xmlns:xlink="http://www.w3.org/1999/xlink" xlink:title="exopod" id="ABBRID0ET2AG" xlink:type="simple">Exp</abbrev>-3 is ca. 1.8 × as long as outer terminal spine in the new species, but it is sub-equal to the outer terminal spine found in <italic><tp:taxon-name><tp:taxon-name-part taxon-name-part-type="genus" reg="Boholina">B.</tp:taxon-name-part> <tp:taxon-name-part taxon-name-part-type="species" reg="crassicephala">crassicephala</tp:taxon-name-part></tp:taxon-name></italic>.</p><p>ii) Exopodal segment of the male right <abbrev xmlns:xlink="http://www.w3.org/1999/xlink" xlink:title="swimming leg 2" id="ABBRID0EE3AG" xlink:type="simple">P5</abbrev> has medial minute seta in the new species; however, it is absent in <italic><tp:taxon-name><tp:taxon-name-part taxon-name-part-type="genus" reg="Boholina">B.</tp:taxon-name-part> <tp:taxon-name-part taxon-name-part-type="species" reg="crassicephala">crassicephala</tp:taxon-name-part></tp:taxon-name></italic>.</p><p>iii) Distal outer spine on exopodal segment of the male right <abbrev xmlns:xlink="http://www.w3.org/1999/xlink" xlink:title="swimming leg 2" id="ABBRID0EV3AG" xlink:type="simple">P5</abbrev> is relatively long, and the distal outer spine is ca. 2.9 × as long as the proximal one; however, in <italic><tp:taxon-name><tp:taxon-name-part taxon-name-part-type="genus" reg="Boholina">B.</tp:taxon-name-part> <tp:taxon-name-part taxon-name-part-type="species" reg="crassicephala">crassicephala</tp:taxon-name-part></tp:taxon-name></italic>, the spine on exopodal segment of the male right <abbrev xmlns:xlink="http://www.w3.org/1999/xlink" xlink:title="swimming leg 2" id="ABBRID0EE4AG" xlink:type="simple">P5</abbrev> is relative shorter and the distal outer spine is ca. 1.9 × as long as the proximal one.</p><p>iv) The male left <abbrev xmlns:xlink="http://www.w3.org/1999/xlink" xlink:title="swimming leg 2" id="ABBRID0EK4AG" xlink:type="simple">P5</abbrev><abbrev xmlns:xlink="http://www.w3.org/1999/xlink" xlink:title="endopod" id="ABBRID0EO4AG" xlink:type="simple">Endp</abbrev> is relatively smaller in the new species than that of <italic><tp:taxon-name><tp:taxon-name-part taxon-name-part-type="genus" reg="Boholina">B.</tp:taxon-name-part> <tp:taxon-name-part taxon-name-part-type="species" reg="crassicephala">crassicephala</tp:taxon-name-part></tp:taxon-name></italic>.</p><p>The Thai <italic><tp:taxon-name><tp:taxon-name-part taxon-name-part-type="genus" reg="Boholina">Boholina</tp:taxon-name-part></tp:taxon-name></italic> can be easily distinguished from <italic><tp:taxon-name><tp:taxon-name-part taxon-name-part-type="genus" reg="Boholina">B.</tp:taxon-name-part> <tp:taxon-name-part taxon-name-part-type="species" reg="purgata">purgata</tp:taxon-name-part></tp:taxon-name></italic>, <italic><tp:taxon-name><tp:taxon-name-part taxon-name-part-type="genus" reg="Boholina">B.</tp:taxon-name-part> <tp:taxon-name-part taxon-name-part-type="species" reg="parapurgata">parapurgata</tp:taxon-name-part></tp:taxon-name></italic>, and <italic><tp:taxon-name><tp:taxon-name-part taxon-name-part-type="genus" reg="Boholina">B.</tp:taxon-name-part> <tp:taxon-name-part taxon-name-part-type="species" reg="ganghwaensis">ganghwaensis</tp:taxon-name-part></tp:taxon-name></italic> by the characteristics of the widely separated genital pores, relatively longer subapical spine vestige on the male right <abbrev xmlns:xlink="http://www.w3.org/1999/xlink" xlink:title="swimming leg 2" id="ABBRID0EH6AG" xlink:type="simple">P5</abbrev> when compared to the length of apical spine, the higher length ratio of the apical spine to the outer terminal spine in the female <abbrev xmlns:xlink="http://www.w3.org/1999/xlink" xlink:title="swimming leg 2" id="ABBRID0EL6AG" xlink:type="simple">P5</abbrev><abbrev xmlns:xlink="http://www.w3.org/1999/xlink" xlink:title="exopod" id="ABBRID0EP6AG" xlink:type="simple">Exp</abbrev>-3 and the elongated apical spine of the female <abbrev xmlns:xlink="http://www.w3.org/1999/xlink" xlink:title="swimming leg 4" id="ABBRID0ET6AG" xlink:type="simple">P4</abbrev><abbrev xmlns:xlink="http://www.w3.org/1999/xlink" xlink:title="exopod" id="ABBRID0EX6AG" xlink:type="simple">Exp</abbrev> (Table <xref ref-type="table" rid="T2">2</xref>). The genital double-somite of the new species is barrel-shaped, while it is globular in <italic><tp:taxon-name><tp:taxon-name-part taxon-name-part-type="genus" reg="Boholina">B.</tp:taxon-name-part> <tp:taxon-name-part taxon-name-part-type="species" reg="munaensis">munaensis</tp:taxon-name-part></tp:taxon-name></italic>. Additionally, the ii) characteristic is unique for the Thai <italic><tp:taxon-name><tp:taxon-name-part taxon-name-part-type="genus" reg="Boholina">Boholina</tp:taxon-name-part></tp:taxon-name></italic>. Based on the characteristics used in <xref ref-type="bibr" rid="B23">Moon and Soh (2014)</xref> accompanied by additional ones, the morphological characteristics of the six species are presented in Table <xref ref-type="table" rid="T2">2</xref>.</p></tp:treatment-sec><tp:treatment-sec sec-type="remarks" id="SECID0EZABG"><title>Remarks.</title><p>Only six specimens were collected from a pool and the new species was not encountered in the other eight caves visited in this research project. Freshwater <tp:taxon-name><tp:taxon-name-part taxon-name-part-type="order">Cyclopoida</tp:taxon-name-part></tp:taxon-name> belonging to the genera <italic><tp:taxon-name><tp:taxon-name-part taxon-name-part-type="genus" reg="Thermocyclops">Thermocyclops</tp:taxon-name-part></tp:taxon-name>, Metacyclops</italic>, and <italic><tp:taxon-name><tp:taxon-name-part taxon-name-part-type="genus" reg="Mesocyclops">Mesocyclops</tp:taxon-name-part></tp:taxon-name></italic>, as well as harpacticoids of the genus <italic><tp:taxon-name><tp:taxon-name-part taxon-name-part-type="genus" reg="Schizopera">Schizopera</tp:taxon-name-part></tp:taxon-name></italic> and of the family <tp:taxon-name><tp:taxon-name-part taxon-name-part-type="family">Ectosomatidae</tp:taxon-name-part></tp:taxon-name> were also collected from the type locality.</p></tp:treatment-sec><tp:treatment-sec><!--Section generated to contain objects referenced in tp:taxon-treatment.--><fig id="F2" position="float" orientation="portrait"><object-id xmlns:xlink="http://www.w3.org/1999/xlink" content-type="doi" xlink:type="simple">10.3897/zookeys.904.37609.figure2</object-id><object-id xmlns:xlink="http://www.w3.org/1999/xlink" content-type="arpha" xlink:type="simple">E2516F43-48E1-5CAE-9AA1-374B5D16B903</object-id><label>Figure 2.</label><caption><p>Geographical location and details of sampling site: <bold>A</bold> map of Thailand and location of Satun province <bold>B</bold> sampling location of cave in Satun province (indicated by a star) <bold>C</bold> topography of area around the hill in which the cave is located <bold>D</bold> sampling point in cave.</p></caption><graphic xmlns:xlink="http://www.w3.org/1999/xlink" xlink:href="zookeys-904-001-g002.jpg" position="float" orientation="portrait" xlink:type="simple" id="oo_372284.jpg"><uri content-type="original_file" xlink:type="simple">https://binary.pensoft.net/fig/372284</uri></graphic></fig></tp:treatment-sec><ref-list><ref id="B13"><mixed-citation xmlns:xlink="http://www.w3.org/1999/xlink" xlink:type="simple"><person-group><name name-style="western"><surname>Fosshagen</surname><given-names>A</given-names></name><name name-style="western"><surname>Iliffe</surname><given-names>TM</given-names></name></person-group> (<year>1989</year>) <article-title><italic><tp:taxon-name><tp:taxon-name-part taxon-name-part-type="genus">Boholina</tp:taxon-name-part></tp:taxon-name></italic>, a new genus (<tp:taxon-name><tp:taxon-name-part taxon-name-part-type="subclass">Copepoda</tp:taxon-name-part></tp:taxon-name>: <tp:taxon-name><tp:taxon-name-part taxon-name-part-type="order">Calanoida</tp:taxon-name-part></tp:taxon-name>) with two new species from an anchialine cave in the Philippines.</article-title><source>Sarsia</source><volume>74</volume>: <fpage>201</fpage>–<lpage>208</lpage>. <ext-link xlink:type="simple" ext-link-type="doi" xlink:href="10.1080/00364827.1989.10413429">https://doi.org/10.1080/00364827.1989.10413429</ext-link></mixed-citation></ref><ref id="B23"><mixed-citation xmlns:xlink="http://www.w3.org/1999/xlink" xlink:type="simple"><person-group><name name-style="western"><surname>Moon</surname><given-names>SY</given-names></name><name name-style="western"><surname>Soh</surname><given-names>HY</given-names></name></person-group> (<year>2014</year>) <article-title>A new species of <italic><tp:taxon-name><tp:taxon-name-part taxon-name-part-type="genus">Boholina</tp:taxon-name-part></tp:taxon-name></italic> (<tp:taxon-name><tp:taxon-name-part taxon-name-part-type="subclass">Copepoda</tp:taxon-name-part></tp:taxon-name>, <tp:taxon-name><tp:taxon-name-part taxon-name-part-type="order">Calanoida</tp:taxon-name-part></tp:taxon-name>, <tp:taxon-name><tp:taxon-name-part taxon-name-part-type="family">Boholinidae</tp:taxon-name-part></tp:taxon-name>) from Ganghwa Island in western Korea.</article-title><source>Journal of the Marine Biological Association of the United Kingdom</source><volume>94</volume>: <fpage>537</fpage>–<lpage>545</lpage>. <ext-link xlink:type="simple" ext-link-type="doi" xlink:href="10.1017/S002531541300177X">https://doi.org/10.1017/S002531541300177X</ext-link></mixed-citation></ref></ref-list></tp:taxon-treatment>
